# Supplementary material for: In Vitro Susceptibility to Ceftazidime-Avibactam and Comparator Antimicrobial Agents of Carbapenem-Resistant Enterobacterales Isolates
Source: Microorganisms. 2023 Aug 25;11(9):2158. doi: 10.3390/microorganisms11092158 (PMC10534512; doi:10.3390/microorganisms11092158)
Supplement: Supplementary file 1 [file microorganisms-11-02158-s001.zip]

Archive with 1 entries (1 files):
- microorganisms-2475414-supplementary.pdf
